# Supplementary material for: Insights into E-Cadherin Impairment in CDH1-Unaltered Invasive Lobular Carcinoma: A Comprehensive Bioinformatic Study
Source: Int J Mol Sci. 2024 Aug 17;25(16):8961. doi: 10.3390/ijms25168961 (PMC11354486; doi:10.3390/ijms25168961)
Supplement: Supplementary file 1 [file ijms-25-08961-s001.zip › S1 Table.xlsx]

## Sheet: Sheet1
		CDH1_altered ILC (n=201)	CDH1_non_alteration (n=192)
Gene	mutation	number (proportion)	number (proportion)	p-value (Chi-square)
PIK3CA	presence (%)	96 (47.8)	62 (32.3)	0.002498
	absence (%)	105 (52.2)	130 (67.7)
FOXA1	presence (%)	4 (2.0)	6 (3.3)	0.6421
	absence (%)	196 (98.0)	176 (97.2)
TBX3	presence (%)	16 (8.0)	8 (4.2)	0.1741
	absence (%)	185 (92.0)	184 (95.8)
GATA3	presence (%)	13 (6.5)	14 (7.3)	0.9018
	absence (%)	188 (93.5)	178 (92.7)
RUNX1	presence (%)	19 (9.5)	4 (2.1)	0.003778
	absence (%)	182 (90.5)	188 (97.9)
PTEN	presence (%)	14 (7.0)	5 (2.6)	0.07516
	absence (%)	187 (93.0)	187 (97.4)
MAP3K1	presence (%)	15 (7.5)	14 (7.3)	1
	absence (%)	186 (92.5)	178 (92.7)
ERBB2	presence (%)	20 (10.0)	3 (1.6)	0.0008809
	absence (%)	181 (90.0)	189 (98.4)
ERBB3	presence (%)	4 (2.0)	2 (1.0)	0.7226
	absence (%)	197 (98.0)	190 (99.0)
NF1	presence (%)	10 (5.0)	7 (3.6)	0.6895
	absence (%)	191 (5.0)	185 (96.4)
AKT1	presence (%)	5 (2.5)	4 (2.1)	1
	absence (%)	196 (97.5)	188 (97.9)
TP53	presence (%)	17 (8.5)	27 (14)	0.1093
	absence (%)	184 (91.5)	165 (85.9)
ARID1A	presence (%)	11 (5.5)	5 (2.6)	0.2368
	absence (%)	190 (94.5)	187 (97.4)
KMT2C	presence (%)	20 (10.0)	9 (4.7)	0.07157
	absence (%)	181 (90.0)	183 (95.3)
	amplification
ERBB2	presence (%)	2 (1)	0 (0)	0.4986
	absence (%)	199 (99.0)	192 (100)
ERBB3	presence (%)	13 (6.5)	11 (5.7)	0.9244
	absence (%)	188 (93.5)	181 (94.3)
FGFR1	presence (%)	22 (11.1)	16 (9.1)	0.6486
	absence (%)	176 (88.9)	159 (90.9)
